# Supplementary material for: Flow Synthesis of L-α-Glycerylphosphorylcholine: Studies on Synthetic Routes Applicable to a Flow Reactor and Optimization of Reaction Conditions
Source: Pharmaceutics. 2022 Nov 16;14(11):2480. doi: 10.3390/pharmaceutics14112480 (PMC9692846; doi:10.3390/pharmaceutics14112480)
Supplement: Supplementary file 1 [file pharmaceutics-14-02480-s001.zip]

Archive with 1 entries (1 files):
- pharmaceutics-1972399-supplementary.pdf
